# Supplementary material for: Myeloid Cells as Clinical Biomarkers for Immune Checkpoint Blockade
Source: Front Immunol. 2020 Jul 24;11:1590. doi: 10.3389/fimmu.2020.01590 (PMC7393010; doi:10.3389/fimmu.2020.01590)
Supplement: Supplementary file 1 [file Table_1.XLSX]

## Sheet: Foglio1
		PREDICTIVE BIOMARKERS
		Treatment	BMK baseline					BMK on treatment
			Type of Biomarker	Indications	BETTER ( ✔ ) or WORSE ( ✘ ) OUTCOME			Type of Biomarker	Indications	BETTER ( ✔ ) or WORSE ( ✘ ) OUTCOME
		anti-CTLA4	CD33+CD11b+HLA-DRlow/- MDSC	melanoma	✘(120)
			M-MDSC (CD14+HLA-DRlow/-)	castration-resistant prostate cancer	✘(117)			M-MDSC (CD14+HLA-DRlow/-)
				melanoma	✘(115)				melanoma	✘(115)
				melanoma	✘(112)				melanoma
				melanoma		✔(114)			melanoma		✔(113)
				melanoma		✔(56)			melanoma		✔(56)
				melanoma		✔(110)
				melanoma		✔(111)				✘(111)
								CD14+IL4Rα+ M-MDSC	melanoma	✘(118)
								Nitiric oxide (NO) production by M-MDSC	melanoma	✘(115)
			MicroRNAs associated with monocyte-to-M-MDSC transition (CD14+HLA-DRlow)	melanoma		✔(116)
			AMC (absolute monocyte count)	melanoma	✘(115)	✔(114)
			Monocytes (CD14+)	melanoma		✔(114)
			Non-classical monocytes (CD16+CD14+)	melanoma	✔(119)
								PD-L1+ PMN-MDSC	melanoma		✔(115)
			ANC (absolute neutrophil count)	melanoma	✘(123)
					✘(115)
			dNLR (differential neutrophil to lymphocyte count)	melanoma	✘(123)
			model constituted by LDH, MDSC, RLC, AMC, AEC, Tregs	melanoma	✔(114)	✔(114)
			IL-6, CRP, S100B, LDH	melanoma		✔(118)		IL6, CRP, S100B, LDH	melanoma		✔(118)
			LDH, CRP, REC	melanoma	✘(78)	✘(78)
								Eosinophil count	melanoma	✔(115)
								cDC1/cDC3/CD14+ activation (CD40 expression)	castration-resistant prostate cancer	✔(117)
			Myeloid signature and CD73 expression	melanoma	✘(128)
			High CD68+/CD163+ ratio and high CD68+CD16+ density	melanoma	✔(119)
			CD16-V158F polymorphism	melanoma	✔(129)
			CD163+PD-L1+ macrophages (especially combined with low CD8+ density at the invasive margin)	melanoma	✔(127)
								HLA-DR-CD33+CD11b+ MDSC			✔(121)
		anti-PD-1	M-MDSC (Lin-CD11b+CD14+HLA-DRlow)	melanoma		✔(49)		M-MDSC (CD14+CD15+HLA-DR+CD33+) expansion (galectin-9+) at day 15 with concomitant expression of Tim-3 on CD8+ T cells	NSCLC	✘(50)
						✔(51)
								M-MDSC (CD14+CD15-) PD-1+ decrease after successive doses of Pembrolizumab	urothelial carcinoma		✔(52)
			MicroRNAs associated with monocyte-to-M-MDSC transition (CD14+HLA-DRlow)	melanoma		✔(116)
			Classical monocytes (CD14+CD16-CD33hiHLA-DRhi)	melanoma	✔(59)
			AMC (absolute monocyte count)	NSCLC	✔(60)			AMC (absolute monocyte count)	NSCLC	✘(27)
				melanoma	✘(54)
								LMR (lymphocyte-to-monocyte ratio)	NSCLC	✔(55)
			ANC (absolute neutrophil count)	melanoma	✘(73)			ANC (absolute neutrophil count)	NSCLC		✔(60)
				NSCLC		✔(62)			NSCLC	✘(27)
				renal cell carcinoma	✘(65)
				NSCLC		✔(74)			melanoma		✔(75)
			AEC (absolute eosinophil count)	NSCLC	✔(62)
					✔(74)
				melanoma	✔(54)
			REC (relative eosinophil count)	melanoma	✔(77)
					✔(78)
			PMN-MDSC (SSClowLin-HLA-DRlow/negCD33+CD11b+CD15+CD14-)	NSCLC	✔(62)
			CD8-to-PMN-MDSCs ratio	NSCLC		✔(62)
								TMR (Tregs to Lox-1+ PMN-MDSCs)	NSCLC	✔(61)
			NLR (neutrophil-to-lymphocyte ratio)	melanoma	✘(54)			NLR (neutrophil-to-lymphocyte ratio)	NSCLC	✘(27)	✔(69)
				NSCLC		✔(62)
				NSCLC	✘(67)					✘(55)
				melanoma		✔(63)
				NSCLC	✘(66)					✘(70)
				renal cell carcinoma		✔(64)				✘(71)
				renal cell carcinoma	✘(65)
				urothelial carcinoma	✘(72)
			dNLR (derived neutrophil-to-lymphocyte ratio)	melanoma		✔(63)
								AISI (aggregate index of systemic inflammation, platelet count x AMC x NLR)	NSCLC	✘(68)
			IPRES signature (comprising IL10, VEGFA, VEGFC, CCL2, CCL7, CCL8, CCL13 genes linked to TAMs)	melanoma	✘(80)
			TIDE signatures (comprising TAM and MDSC signatures)	melanoma	✘(29)
			CFS1 and CD163+ TAM	melanoma	✘(81)			Increase in CD163+ myeloid cells	melanoma	✘(94)
			TAM and TAN signatures in EPIMMUNE-negative tumors	NSCLC	✘(82)
			CD73hi macrophage signature (comprising CCR5, CCR2, ITGAV/ITGB5, CSF1R, MARCO, TGFB, SIGLEC genes)	glioblastoma	✘(83)			CD73hi macrophage signature (comprising CCR5, CCR2, ITGAV/ITGB5, CSF1R, MARCO, TGFB, SIGLEC genes)	glioblastoma	✘(83)
			Higher proximity of CD68+ myeloid cells to CD8+ T cells	melanoma	✘(85)
			CD163+CD33+PD-L1+ macrophages in hyperprogression	NSCLC	✘(84)
			PD-L1 expression in TAMs	melanoma, ovarian cancer	✔(87)			Increase in PD-L1 expression in TAMs	melanoma	✔(48)
				sarcoma	✔(88)
				NSCLC	✔(89)
			Monocyte/macrophage signature (scRNAseq)	melanoma	✘(90)
			CXCL10, CXCL11 in monocyte/macrophages (scRNAseq) - melanoma	melanoma	✔(91)
			M1 macrophage signature (comprising CBLB, CCR7, CD27, CD48, FOXO1, FYB, HLA-B, HLA-G, IFIH1, IKZF4, LAMP3, NFKBIA, and SAMHD1 genes)	NSCLC, melanoma	✔(93)
			Neutrophil signature	melanoma	✘(99)
								Foamy macrophages (with dead cell debris)	NSCLC	✔(97)
		anti-PD-L1	Lin-HLA-DRlow/-CD33+CD11b+MDSC	castration-resistant prostate cancer		✔(102)		Lin-HLA-DRlow/-CD33+CD11b+MDSC	NSCLC		✔(101)
			CD11b+PD-L1+ myeloid cells	NSCLC	✔(100)			CD83+CD141+mDC	castration-resistant prostate cancer	✔(102)
								NLR (neutrophil-to-lymphocyte ratio)	NSCLC		✔(101)
								CD14+IL4Rα+ M-MDSC	NSCLC		✔(103)
			Myeloid signature (comprising IL6, CXCL1, CXCL2, CXCL3, CXCL8, PTGS2 genes)	RCC	✘(104)
			Myeloid signature and cytokines (comprising COX2, IL8, IL1B, IL6 genes)	urothelial carcinoma	✘(108)
					✘(106)
			BLOOD
			TUMOR
